# Supplementary material for: Base-Catalyzed Reaction of Isatins and (3-Hydroxyprop-1-yn-1-yl)phosphonates as a Tool for the Synthesis of Spiro-1,3-dioxolane Oxindoles with Anticancer and Anti-Platelet Properties
Source: Molecules. 2024 Oct 8;29(19):4764. doi: 10.3390/molecules29194764 (PMC11477635; doi:10.3390/molecules29194764)
Supplement: Supplementary file 1 [file molecules-29-04764-s001.zip]

Archive with 1 entries (1 files):
- molecules-3230710-supplementary.pdf
